# Supplementary material for: The Two-Component System 09 Regulates Pneumococcal Carbohydrate Metabolism and Capsule Expression
Source: Microorganisms. 2021 Feb 24;9(3):468. doi: 10.3390/microorganisms9030468 (PMC7996280; doi:10.3390/microorganisms9030468)
Supplement: Supplementary file 1 [file microorganisms-09-00468-s001.zip]

Archive with 3 entries (2 files):
- TCS09 Supplement R1/
- TCS09 Supplement R1/20210201_Table S1 Results of the RNA-seq analysis.xlsx
- TCS09 Supplement R1/20210202_FV_Supplement_TCS09_Manuscript_R1.pdf
