# Supplementary material for: The Two-Component System 09 Regulates Pneumococcal Carbohydrate Metabolism and Capsule Expression
Source: Microorganisms. 2021 Feb 24;9(3):468. doi: 10.3390/microorganisms9030468 (PMC7996280; doi:10.3390/microorganisms9030468)
Supplement: Supplementary file 1 [file microorganisms-09-00468-s001.zip › TCS09 Supplement R1/20210201_Table S1 Results of the RNA-seq analysis.xlsx]

## Sheet: Overall
D39 Locus_Tag	Gene Name	Gene Product	General Function	Cellular or Metabolic Process	Metabolic Pathway or Specific Function	Δrr09 vs D39		Δhk09 vs D39		∆tcs09 vs D39
						log2 fc	p-value	log2 fc	p-value	log2 fc	p-value
spd_0064	cpsR	Transcriptional regulator, GntR family	Genetic Information Processing	Transcription	Transcription Factor	-0.127671	0.824746	-4.12593	3.83896e-139	0.0831775	0.810166
spd_0065	bgaC	Beta-galactosidase	Intermediary Metabolism	Carbohydrate Metabolism	Galactose Metabolism	0.742957	0.0107141	4.33597	1.53023e-112	0.00392426	0.991452
spd_0066	gadV	Galactosamine-specific PTS IIB component	Environmental Information Processing	Phosphotransferase System	Galactosamine	1.77668	4.64347e-07	5.26984	8.90405e-85	0.04045	0.957596
spd_0067	gadW	Galactosamine-specific PTS IIC component	Environmental Information Processing	Phosphotransferase System	Galactosamine	1.28519	9.4477e-08	4.88656	4.58358e-155	0.082517	0.861351
spd_0068	gadE	Galactosamine-specific PTS IID component	Environmental Information Processing	Phosphotransferase System	Galactosamine	0.968497	9.92853e-05	5.17139	4.02828e-196	0.349067	0.254105
spd_0070	agaS	Galactosamine-6-phosphate isomerase	Intermediary Metabolism	Carbohydrate Metabolism	Galactose Metabolism	1.14892	2.11222e-05	5.18726	1.44986e-139	0.311171	0.396128
spd_0071	galM	Aldose 1-epimerase	Intermediary Metabolism	Carbohydrate Metabolism	Galactose Metabolism	1.13184	0.000504403	4.98104	3.53034e-96	0.720879	0.0316712
spd_0094	ptvB	Putative membrane-associated protein	Unknown Function	Unknown Function	Unknown Function	-0.554939	0.0921292	-1.07899	2.37671e-07	-0.553812	0.0311897
spd_0095	ptvA	Integral membrane protein (putative)	Unknown Function	Unknown Function	Unknown Function	-0.412093	0.297132	-1.21455	2.52239e-09	-0.616722	0.0110257
spd_0096	ptvR	Transcriptional regulator, PadR family	Genetic Information Processing	Transcription	Transcription Factor	-0.489181	0.13004	-1.05279	1.18921e-07	-0.4548	0.0715318
spd_0126	pspA	Surface protein PspA precursor	Cellular Processes	Pathogenesis	Colonization Factor	0.0988882	0.836629	1.38466	7.98437e-23	0.197516	0.37565
spd_0277	celA	6-phospho-beta-glucosidase	Intermediary Metabolism	Carbohydrate Metabolism	Glycolysis/Gluconeogenesis	-1.34426	0.0168953	-1.78185	2.15924e-05	-0.476821	0.451464
spd_0279	celB	Cellobiose-specific PTS IIB component	Environmental Information Processing	Phosphotransferase System	Cellobiose	-1.11496	0.0804722	-1.69066	0.000102921	-0.245907	0.722991
spd_0301	regR	Transcriptional regulator RegR	Genetic Information Processing	Transcription	Transcription Factor	-0.108323	0.68769	1.40659	3.61677e-55	-0.162168	0.235166
spd_0335	eng	Endo-alpha-N-acetylgalactosaminidase Eng	Intermediary Metabolism	Unclassified	Unclassified	0.49716	1.02375e-05	5.1221	0	-0.0848228	0.610374
spd_0373	mip	Macrophage infectivity potentiator protein	Unknown Function	Unknown Function	Unknown Function	-0.182694	0.780311	1.42393	1.10206e-11	0.577644	0.0303333
spd_0385	fabF	3-oxoacyl-(acyl-carrier-protein) synthase FabF	Intermediary Metabolism	Lipid Metabolism	Fatty Acid Biosynthesis	-0.147476	0.756092	-1.00933	1.99813e-10	-0.506314	0.00930428
spd_0386	accB	Biotin carboxyl carrier protein of acetyl-CoA carboxylase	Intermediary Metabolism	Lipid Metabolism	Fatty Acid Biosynthesis	-0.161476	0.745201	-1.01847	1.8186e-09	-0.533572	0.00972483
spd_0387	fabZ	3-hydroxyacyl-(acyl-carrier-protein) dehydratase FabZ	Intermediary Metabolism	Lipid Metabolism	Fatty Acid Biosynthesis	-0.187182	0.656973	-1.00665	7.45723e-11	-0.443219	0.0224719
spd_0388	accC	Biotin carboxylase of acetyl-CoA carboxylase	Intermediary Metabolism	Lipid Metabolism	Fatty Acid Biosynthesis	-0.181106	0.68769	-1.04701	8.84846e-11	-0.455705	0.0249145
spd_0404	ilvB	Acetolactate synthase large subunit	Intermediary Metabolism	Amino Acid Metabolism	Valine, Leucine and Isoleucine Biosynthesis	0.111344	0.767304	1.01215	4.17468e-17	0.506607	0.000347595
spd_0453		Type I restriction-modification system, specificity subunit S components 1.1-2.1	Genetic Information Processing	DNA Metabolism	Restriction and Modification	0.187931	0.327911	-1.04477	1.00969e-29	-0.680736	3.89138e-12
spd_0491		Hypothetical protein	Unknown Function	Unknown Function	Unknown Function	-0.0681308	0.956397	1.03732	0.000154178	0.382715	0.323699
spd_0524	vncR	Two-component system response regulator VncR	Environmental Information Processing	Signaling	Two-component system	-0.0612734	0.85399	1.34276	4.80116e-46	-0.322905	0.009396
spd_0525	vncS	Two-component system sensor histidine kinase VncS	Environmental Information Processing	Signaling	Two-component system	-0.242674	0.13004	1.40112	4.88756e-56	-0.265904	0.0260268
spd_0574	rr09	Two-component response regulator YesN	Environmental Information Processing	Signaling	Two-component system	-8.57321	5.87654e-80	0.0114783	0.938742	-7.78923	2.19781e-149
spd_0575	hk09	Two-component sensor kinase YesM	Environmental Information Processing	Signaling	Two-component system	0.548215	0.0167779	-7.32285	1.99484e-202	-8.0756	3.2655e-230
spd_0610		Hypothetical protein	Unknown Function	Unknown Function	Unknown Function	-0.0774528	0.92523	2.89175	4.47802e-52	0.0177094	0.964831
spd_0611		Hypothetical protein	Unknown Function	Unknown Function	Unknown Function	-0.114483	0.854969	2.54607	8.97414e-47	0.101374	0.782009
spd_0612		Hypothetical protein	Unknown Function	Unknown Function	Unknown Function	-0.0225765	0.983683	2.99534	7.05041e-80	0.300094	0.230032
spd_0613		Hypothetical protein	Unknown Function	Unknown Function	Unknown Function	-0.00922776	0.991883	2.86934	1.41364e-127	0.017055	0.951027
spd_0614		ABC transporter ATP-binding protein	Environmental Information Processing	ABC-Transporter	Unknown substrate	0.0631257	0.917449	3.1461	1.24164e-110	0.129255	0.622938
spd_0616	glnQ3	Glutamine ABC transporter ATP-binding protein GlnQ3	Environmental Information Processing	ABC-Transporter	Phosphate and Amino acids	-0.163224	0.656973	1.97997	5.7774e-67	-0.0172104	0.949093
spd_0618	glnP3a	Glutamine ABC transporter permease GlnP3a	Environmental Information Processing	ABC-Transporter	Phosphate and Amino acids	-0.493927	0.378348	1.20926	2.79909e-06	-0.270898	0.520629
spd_0700	pepN	Lysyl aminopeptidase PepN	Intermediary Metabolism	Metabolism of other Amino Acids	Glutathione Metabolism	-0.0155513	0.976033	1.09511	2.07264e-44	0.0163016	0.930304
spd_0778		Putative alpha-dextrin endo-1,6-alpha-glucosidase	Unknown Function	Unknown Function	Unknown Function	0.0555663	0.921505	1.31277	7.03146e-24	0.199911	0.32755
spd_0787	pepX	Xaa-Pro dipeptidyl-peptidase	Genetic Information Processing	Protein Fate	Degradation of Proteins, Peptides and Glycopeptides	-0.143619	0.715022	1.17177	2.09659e-20	0.280802	0.114976
spd_0816		Hydrolase, HAD superfamily	Unknown Function	Unknown Function	Unknown Function	-0.0724411	0.880906	1.44072	8.57197e-29	0.248193	0.195387
spd_0889	phtD	Pneumococcal histidine triad protein D	Cellular Processes	Pathogenesis	Colonization Factor	-0.00538156	0.995481	1.06212	7.58795e-06	0.575029	0.0533528
spd_1107	guaC	GMP reductase	Intermediary Metabolism	Nucleotide Metabolism	Purine Metabolism	0.0425899	0.951035	-1.04401	8.01555e-12	-0.761751	5.63392e-06
spd_1300	apbE	Putative thiamin biosynthesis lipoprotein	Unknown Function	Unknown Function	Unknown Function	-0.0613158	0.92523	1.91199	5.48784e-40	0.0404929	0.900766
spd_1301		Fumarate reductase, flavoprotein subunit precursor	Intermediary Metabolism	Unclassified	Unclassified	-0.144531	0.837864	1.92944	2.16034e-24	-0.171663	0.629573
spd_1302		Fumarate reductase, flavoprotein subunit precursor	Intermediary Metabolism	Unclassified	Unclassified	0.0845346	0.860443	2.60806	3.94649e-86	0.250772	0.220965
spd_1379		Hypothetical protein	Unknown Function	Unknown Function	Unknown Function	-0.117843	0.909511	1.26596	5.2276e-06	0.594792	0.0998546
spd_1514		ABC transporter, ATP-binding protein	Environmental Information Processing	ABC-Transporter	Unknown substrate	0.537798	0.289315	1.93505	2.38555e-14	0.307668	0.450893
spd_1515		Hypothetical protein	Unknown Function	Unknown Function	Unknown Function	0.531281	0.263876	1.91537	2.64252e-15	0.3368	0.371943
spd_1516		Hypothetical protein	Unknown Function	Unknown Function	Unknown Function	0.592554	0.127675	1.98459	2.06331e-18	0.356515	0.296117
spd_1517		Hypothetical protein	Unknown Function	Unknown Function	Unknown Function	0.442447	0.411231	2.08402	4.48866e-18	0.342483	0.362121
spd_1588		Hypothetical protein	Unknown Function	Unknown Function	Unknown Function	-0.126359	0.818476	2.50291	6.41612e-56	-0.018527	0.9588
spd_1589		Small integral membrane protein	Unknown Function	Unknown Function	Unknown Function	-0.130867	0.854969	2.82921	1.15563e-41	0.106337	0.806676
spd_1590	gls24	General stress protein, Gls24 family	Unknown Function	Unknown Function	Unknown Function	-0.0325433	0.976033	2.83788	1.85332e-68	-0.0544455	0.876534
spd_1591		Hypothetical protein	Unknown Function	Unknown Function	Unknown Function	-0.0204759	0.987441	3.21575	3.05977e-57	0.0152495	0.973575
spd_1592		Acetyltransferase	Unknown Function	Unknown Function	Unknown Function	-0.36431	0.527106	1.58853	3.51189e-13	0.0686087	0.879543
spd_1593	cclA	Type IV prepilin peptidase	Genetic Information Processing	Protein Fate	Secretion	0.307929	0.912153	1.73132	0.0368437	3.09156	0.000180781
spd_1609		ABC transporter, substrate-binding protein	Environmental Information Processing	ABC-Transporter	Mineral and organic iron	-0.0369731	0.983842	-1.31436	0.000204787	0.586144	0.16272
spd_1727		Hypothetical protein	Unknown Function	Unknown Function	Unknown Function	-0.0467834	0.912153	1.00339	6.65445e-21	0.0020682	0.991452
spd_1728		Hypothetical protein	Unknown Function	Unknown Function	Unknown Function	0.0621176	0.832001	1.03469	1.29037e-35	-0.126588	0.335589
spd_1729		Hypothetical protein	Unknown Function	Unknown Function	Unknown Function	0.0876645	0.681079	1.42312	2.66675e-89	-0.0268976	0.863779
spd_1748	pneA2	Class II two-component lantibiotic peptide PneA2	Cellular Processes	Pathogenesis	Toxin production and resistance	0.236164	0.745201	1.11327	5.85436e-06	0.555445	0.0774492
spd_1792		Hypothetical protein	Unknown Function	Unknown Function	Unknown Function	-0.203479	0.804634	1.2747	6.25856e-07	0.165771	0.714839
spd_1801		ABC transporter, ATP-binding protein	Environmental Information Processing	ABC-Transporter	Unknown substrate	-0.220531	0.71689	-1.41279	2.66838e-10	-0.441464	0.129609
spd_1802		Hypothetical protein	Unknown Function	Unknown Function	Unknown Function	0.129201	0.909511	-1.78495	2.19081e-07	-0.696865	0.0833975
spd_1865	adh	Putative Zn-dependent alcohol dehydrogenase	Intermediary Metabolism	Carbohydrate Metabolism	Propanoate Metabolism	-0.0140125	0.991883	1.17925	1.56699e-09	0.217806	0.485547
spd_1866	nagA	N-acetylglucosamine-6-phosphate deacetylase	Intermediary Metabolism	Carbohydrate Metabolism	Aminosugar and Nucleotidesugar Metabolism	-0.106864	0.696639	1.7348	5.16212e-76	0.0839069	0.622938
spd_1916		Transcriptional regulator	Genetic Information Processing	Transcription	Transcription Factor	0.225963	0.760406	-1.01934	0.000326782	-0.334083	0.374238
spd_1931		Hypothetical protein	Unknown Function	Unknown Function	Unknown Function	0.0953492	0.865943	1.36983	1.24604e-17	0.493244	0.0161208
spd_1974		Glycosyl hydrolase family 29 alpha-L-fucosidase	Intermediary Metabolism	Glycan Biosynthesis and Metabolism	Other Glycan Degradation	0.071462	0.912153	1.41557	3.81555e-18	-0.147091	0.61015
spd_1985	adh2	Lactaldehyde dehydrogenase involved in fucose or rhamnose utilization	Intermediary Metabolism	Unclassified	Unclassified	0.202477	0.838879	1.00334	0.00147064	0.113092	0.854905
spd_1996	fucR	L-fucose operon activator	Genetic Information Processing	Transcription	Transcription Factor	-0.00563687	0.995481	1.13534	1.57795e-07	0.288518	0.379211

## Sheet: EIP-Genes
Environmental Information Processing
D39 Locus_Tag	Gene Name	Gene Product	General Function	Cellular or Metabolic Process	Metabolic Pathway or Specific Function	Δrr09 vs D39		Δhk09 vs D39		∆tcs09 vs D39
						log2 fc	p-value	log2 fc	p-value	log2 fc	p-value
spd_0066	gadV	Galactosamine-specific PTS IIB component	Environmental Information Processing	Phosphotransferase System	Galactosamine	1.77668	4.64347e-07	5.26984	8.90405e-85	0.04045	0.957596
spd_0067	gadW	Galactosamine-specific PTS IIC component	Environmental Information Processing	Phosphotransferase System	Galactosamine	1.28519	9.4477e-08	4.88656	4.58358e-155	0.082517	0.861351
spd_0068	gadE	Galactosamine-specific PTS IID component	Environmental Information Processing	Phosphotransferase System	Galactosamine	0.968497	9.92853e-05	5.17139	4.02828e-196	0.349067	0.254105
spd_0279	celB	Cellobiose-specific PTS IIB component	Environmental Information Processing	Phosphotransferase System	Cellobiose	-1.11496	0.0804722	-1.69066	0.000102921	-0.245907	0.722991
spd_0524	vncR	Two-component system response regulator VncR	Environmental Information Processing	Signaling	Two-component system	-0.0612734	0.85399	1.34276	4.80116e-46	-0.322905	0.009396
spd_0525	vncS	Two-component system sensor histidine kinase VncS	Environmental Information Processing	Signaling	Two-component system	-0.242674	0.13004	1.40112	4.88756e-56	-0.265904	0.0260268
spd_0574	rr09	Two-component response regulator YesN	Environmental Information Processing	Signaling	Two-component system	-8.57321	5.87654e-80	0.0114783	0.938742	-7.78923	2.19781e-149
spd_0575	hk09	Two-component sensor kinase YesM	Environmental Information Processing	Signaling	Two-component system	0.548215	0.0167779	-7.32285	1.99484e-202	-8.0756	3.2655e-230
spd_0614		ABC transporter ATP-binding protein	Environmental Information Processing	ABC-Transporter	Unknown substrate	0.0631257	0.917449	3.1461	1.24164e-110	0.129255	0.622938
spd_0616	glnQ3	Glutamine ABC transporter ATP-binding protein GlnQ3	Environmental Information Processing	ABC-Transporter	Phosphate and Amino acids	-0.163224	0.656973	1.97997	5.7774e-67	-0.0172104	0.949093
spd_0618	glnP3a	Glutamine ABC transporter permease GlnP3a	Environmental Information Processing	ABC-Transporter	Phosphate and Amino acids	-0.493927	0.378348	1.20926	2.79909e-06	-0.270898	0.520629
spd_1514		ABC transporter, ATP-binding protein	Environmental Information Processing	ABC-Transporter	Unknown substrate	0.537798	0.289315	1.93505	2.38555e-14	0.307668	0.450893
spd_1609		ABC transporter, substrate-binding protein	Environmental Information Processing	ABC-Transporter	Mineral and organic iron	-0.0369731	0.983842	-1.31436	0.000204787	0.586144	0.16272
spd_1801		ABC transporter, ATP-binding protein	Environmental Information Processing	ABC-Transporter	Unknown substrate	-0.220531	0.71689	-1.41279	2.66838e-10	-0.441464	0.129609

## Sheet: IM-Genes
Intermediary Metabolism
D39 Locus_Tag	Gene Name	Gene Product	General Function	Cellular or Metabolic Process	Metabolic Pathway or Specific Function	Δrr09 vs D39		Δhk09 vs D39		∆tcs09 vs D39
						log2 fc	p-value	log2 fc	p-value	log2 fc	p-value
spd_0065	bgaC	Beta-galactosidase	Intermediary Metabolism	Carbohydrate Metabolism	Galactose Metabolism	0.742957	0.0107141	4.33597	1.53023e-112	0.00392426	0.991452
spd_0070	agaS	Galactosamine-6-phosphate isomerase	Intermediary Metabolism	Carbohydrate Metabolism	Galactose Metabolism	1.14892	2.11222e-05	5.18726	1.44986e-139	0.311171	0.396128
spd_0071	galM	Aldose 1-epimerase	Intermediary Metabolism	Carbohydrate Metabolism	Galactose Metabolism	1.13184	0.000504403	4.98104	3.53034e-96	0.720879	0.0316712
spd_0277	celA	6-phospho-beta-glucosidase	Intermediary Metabolism	Carbohydrate Metabolism	Glycolysis/Gluconeogenesis	-1.34426	0.0168953	-1.78185	2.15924e-05	-0.476821	0.451464
spd_0335	eng	Endo-alpha-N-acetylgalactosaminidase Eng	Intermediary Metabolism	Unclassified	Unclassified	0.49716	1.02375e-05	5.1221	0	-0.0848228	0.610374
spd_0385	fabF	3-oxoacyl-(acyl-carrier-protein) synthase FabF	Intermediary Metabolism	Lipid Metabolism	Fatty Acid Biosynthesis	-0.147476	0.756092	-1.00933	1.99813e-10	-0.506314	0.00930428
spd_0386	accB	Biotin carboxyl carrier protein of acetyl-CoA carboxylase	Intermediary Metabolism	Lipid Metabolism	Fatty Acid Biosynthesis	-0.161476	0.745201	-1.01847	1.8186e-09	-0.533572	0.00972483
spd_0387	fabZ	3-hydroxyacyl-(acyl-carrier-protein) dehydratase FabZ	Intermediary Metabolism	Lipid Metabolism	Fatty Acid Biosynthesis	-0.187182	0.656973	-1.00665	7.45723e-11	-0.443219	0.0224719
spd_0388	accC	Biotin carboxylase of acetyl-CoA carboxylase	Intermediary Metabolism	Lipid Metabolism	Fatty Acid Biosynthesis	-0.181106	0.68769	-1.04701	8.84846e-11	-0.455705	0.0249145
spd_0404	ilvB	Acetolactate synthase large subunit	Intermediary Metabolism	Amino Acid Metabolism	Valine, Leucine and Isoleucine Biosynthesis	0.111344	0.767304	1.01215	4.17468e-17	0.506607	0.000347595
spd_0700	pepN	Lysyl aminopeptidase PepN	Intermediary Metabolism	Metabolism of other Amino Acids	Glutathione Metabolism	-0.0155513	0.976033	1.09511	2.07264e-44	0.0163016	0.930304
spd_1107	guaC	GMP reductase	Intermediary Metabolism	Nucleotide Metabolism	Purine Metabolism	0.0425899	0.951035	-1.04401	8.01555e-12	-0.761751	5.63392e-06
spd_1301		Fumarate reductase, flavoprotein subunit precursor	Intermediary Metabolism	Unclassified	Unclassified	-0.144531	0.837864	1.92944	2.16034e-24	-0.171663	0.629573
spd_1302		Fumarate reductase, flavoprotein subunit precursor	Intermediary Metabolism	Unclassified	Unclassified	0.0845346	0.860443	2.60806	3.94649e-86	0.250772	0.220965
spd_1865	adh	Putative Zn-dependent alcohol dehydrogenase	Intermediary Metabolism	Carbohydrate Metabolism	Propanoate Metabolism	-0.0140125	0.991883	1.17925	1.56699e-09	0.217806	0.485547
spd_1866	nagA	N-acetylglucosamine-6-phosphate deacetylase	Intermediary Metabolism	Carbohydrate Metabolism	Aminosugar and Nucleotidesugar Metabolism	-0.106864	0.696639	1.7348	5.16212e-76	0.0839069	0.622938
spd_1974		Glycosyl hydrolase family 29 alpha-L-fucosidase	Intermediary Metabolism	Glycan Biosynthesis and Metabolism	Other Glycan Degradation	0.071462	0.912153	1.41557	3.81555e-18	-0.147091	0.61015
spd_1985	adh2	Lactaldehyde dehydrogenase involved in fucose or rhamnose utilization	Intermediary Metabolism	Unclassified	Unclassified	0.202477	0.838879	1.00334	0.00147064	0.113092	0.854905

## Sheet: CP-Genes
Cellular Processes
D39 Locus_Tag	Gene Name	Gene Product	General Function	Cellular or Metabolic Process	Metabolic Pathway or Specific Function	Δrr09 vs D39		Δhk09 vs D39		∆tcs09 vs D39
						log2 fc	p-value	log2 fc	p-value	log2 fc	p-value
spd_0126	pspA	Surface protein PspA precursor	Cellular Processes	Pathogenesis	Colonization Factor	0.0988882	0.836629	1.38466	7.98437e-23	0.197516	0.37565
spd_0889	phtD	Pneumococcal histidine triad protein D	Cellular Processes	Pathogenesis	Colonization Factor	-0.00538156	0.995481	1.06212	7.58795e-06	0.575029	0.0533528
spd_1748	pneA2	Class II two-component lantibiotic peptide PneA2	Cellular Processes	Pathogenesis	Toxin production and resistance	0.236164	0.745201	1.11327	5.85436e-06	0.555445	0.0774492

## Sheet: GIP-Genes
Genetic Information Processing
D39 Locus_Tag	Gene Name	Gene Product	General Function	Cellular or Metabolic Process	Metabolic Pathway or Specific Function	Δrr09 vs D39		Δhk09 vs D39		∆tcs09 vs D39
						log2 fc	p-value	log2 fc	p-value	log2 fc	p-value
spd_0064	cpsR	Transcriptional regulator, GntR family	Genetic Information Processing	Transcription	Transcription Factor	-0.127671	0.824746	-4.12593	3.83896e-139	0.0831775	0.810166
spd_0096	ptvR	Transcriptional regulator, PadR family	Genetic Information Processing	Transcription	Transcription Factor	-0.489181	0.13004	-1.05279	1.18921e-07	-0.4548	0.0715318
spd_0301	regR	Transcriptional regulator RegR	Genetic Information Processing	Transcription	Transcription Factor	-0.108323	0.68769	1.40659	3.61677e-55	-0.162168	0.235166
spd_0453		Type I restriction-modification system, specificity subunit S components 1.1-2.1	Genetic Information Processing	DNA Metabolism	Restriction and Modification	0.187931	0.327911	-1.04477	1.00969e-29	-0.680736	3.89138e-12
spd_0787	pepX	Xaa-Pro dipeptidyl-peptidase	Genetic Information Processing	Protein Fate	Degradation of Proteins, Peptides and Glycopeptides	-0.143619	0.715022	1.17177	2.09659e-20	0.280802	0.114976
spd_1593	cclA	Type IV prepilin peptidase	Genetic Information Processing	Protein Fate	Secretion	0.307929	0.912153	1.73132	0.0368437	3.09156	0.000180781
spd_1916		Transcriptional regulator	Genetic Information Processing	Transcription	Transcription Factor	0.225963	0.760406	-1.01934	0.000326782	-0.334083	0.374238
spd_1996	fucR	L-fucose operon activator	Genetic Information Processing	Transcription	Transcription Factor	-0.00563687	0.995481	1.13534	1.57795e-07	0.288518	0.379211

## Sheet: UF-Genes
Unknown Function
D39 Locus_Tag	Gene Name	Gene Product	General Function	Cellular or Metabolic Process	Metabolic Pathway or Specific Function	Δrr09 vs D39		Δhk09 vs D39		∆tcs09 vs D39
						log2 fc	p-value	log2 fc	p-value	log2 fc	p-value
spd_0094	ptvB	Putative membrane-associated protein	Unknown Function	Unknown Function	Unknown Function	-0.554939	0.0921292	-1.07899	2.37671e-07	-0.553812	0.0311897
spd_0095	ptvA	Integral membrane protein (putative)	Unknown Function	Unknown Function	Unknown Function	-0.412093	0.297132	-1.21455	2.52239e-09	-0.616722	0.0110257
spd_0373	mip	Macrophage infectivity potentiator protein	Unknown Function	Unknown Function	Unknown Function	-0.182694	0.780311	1.42393	1.10206e-11	0.577644	0.0303333
spd_0491		Hypothetical protein	Unknown Function	Unknown Function	Unknown Function	-0.0681308	0.956397	1.03732	0.000154178	0.382715	0.323699
spd_0610		Hypothetical protein	Unknown Function	Unknown Function	Unknown Function	-0.0774528	0.92523	2.89175	4.47802e-52	0.0177094	0.964831
spd_0611		Hypothetical protein	Unknown Function	Unknown Function	Unknown Function	-0.114483	0.854969	2.54607	8.97414e-47	0.101374	0.782009
spd_0612		Hypothetical protein	Unknown Function	Unknown Function	Unknown Function	-0.0225765	0.983683	2.99534	7.05041e-80	0.300094	0.230032
spd_0613		Hypothetical protein	Unknown Function	Unknown Function	Unknown Function	-0.00922776	0.991883	2.86934	1.41364e-127	0.017055	0.951027
spd_0778		Putative alpha-dextrin endo-1,6-alpha-glucosidase	Unknown Function	Unknown Function	Unknown Function	0.0555663	0.921505	1.31277	7.03146e-24	0.199911	0.32755
spd_0816		Hydrolase, HAD superfamily	Unknown Function	Unknown Function	Unknown Function	-0.0724411	0.880906	1.44072	8.57197e-29	0.248193	0.195387
spd_1300	apbE	Putative thiamin biosynthesis lipoprotein	Unknown Function	Unknown Function	Unknown Function	-0.0613158	0.92523	1.91199	5.48784e-40	0.0404929	0.900766
spd_1379		Hypothetical protein	Unknown Function	Unknown Function	Unknown Function	-0.117843	0.909511	1.26596	5.2276e-06	0.594792	0.0998546
spd_1515		Hypothetical protein	Unknown Function	Unknown Function	Unknown Function	0.531281	0.263876	1.91537	2.64252e-15	0.3368	0.371943
spd_1516		Hypothetical protein	Unknown Function	Unknown Function	Unknown Function	0.592554	0.127675	1.98459	2.06331e-18	0.356515	0.296117
spd_1517		Hypothetical protein	Unknown Function	Unknown Function	Unknown Function	0.442447	0.411231	2.08402	4.48866e-18	0.342483	0.362121
spd_1588		Hypothetical protein	Unknown Function	Unknown Function	Unknown Function	-0.126359	0.818476	2.50291	6.41612e-56	-0.018527	0.9588
spd_1589		Small integral membrane protein	Unknown Function	Unknown Function	Unknown Function	-0.130867	0.854969	2.82921	1.15563e-41	0.106337	0.806676
spd_1590	gls24	General stress protein, Gls24 family	Unknown Function	Unknown Function	Unknown Function	-0.0325433	0.976033	2.83788	1.85332e-68	-0.0544455	0.876534
spd_1591		Hypothetical protein	Unknown Function	Unknown Function	Unknown Function	-0.0204759	0.987441	3.21575	3.05977e-57	0.0152495	0.973575
spd_1592		Acetyltransferase	Unknown Function	Unknown Function	Unknown Function	-0.36431	0.527106	1.58853	3.51189e-13	0.0686087	0.879543
spd_1727		Hypothetical protein	Unknown Function	Unknown Function	Unknown Function	-0.0467834	0.912153	1.00339	6.65445e-21	0.0020682	0.991452
spd_1728		Hypothetical protein	Unknown Function	Unknown Function	Unknown Function	0.0621176	0.832001	1.03469	1.29037e-35	-0.126588	0.335589
spd_1729		Hypothetical protein	Unknown Function	Unknown Function	Unknown Function	0.0876645	0.681079	1.42312	2.66675e-89	-0.0268976	0.863779
spd_1792		Hypothetical protein	Unknown Function	Unknown Function	Unknown Function	-0.203479	0.804634	1.2747	6.25856e-07	0.165771	0.714839
spd_1802		Hypothetical protein	Unknown Function	Unknown Function	Unknown Function	0.129201	0.909511	-1.78495	2.19081e-07	-0.696865	0.0833975
spd_1931		Hypothetical protein	Unknown Function	Unknown Function	Unknown Function	0.0953492	0.865943	1.36983	1.24604e-17	0.493244	0.0161208

## Sheet: excluded Genes in D39Δtcs09
D39 Locus_Tag	Gene Name	Gene Product	General Function	Cellular or Metabolic Process	Metabolic Pathway or Specific Function	Δrr09 vs D39		Δhk09 vs D39		∆tcs09 vs D39		D39∆tcs09				D39
						log2 FC	p-Value	log2 FC	p-Value	log2 FC	p-Value	FPKM R1	FPKM R2	FPKM R3	FPKM R4	FPKM R1	FPKM R2	FPKM R3	FPKM R4
genes excluded in D39Δtcs09
spd_0014	comX1	Competence-specific sigma factor ComX	Genetic Information Processing	Transcription	Sigma Factor	0.366657	0.940973	-0.053882	0.969813	6.01456	7.66492e-07	2991.46	28.4957	24.8661	3574.07	19.841	23.1341	29.0001	30.4051
spd_0023	comW	Competence positive regulator ComW	Genetic Information Processing	Transcription	Transcription Factor	-0.200105	0.963248	-0.453331	0.705737	3.58354	0.000161341	1872.68	70.3598	83.3772	1900.97	68.9361	92.618	84.2938	81.7914
spd_0024	purA	Adenylosuccinate synthetase	Intermediary Metabolism	Nucleotide Metabolism	Purine Metabolism	-0.0577005	0.985764	0.698729	0.280851	1.47881	0.0207523	2120.51	399.671	355.766	2126.78	474.783	426.321	420.251	473.589
spd_0049	comA	Competence-stimulating peptide ABC transporter ATP-binding protein ComA	Environmental Information Processing	ABC-Transporter	Competence	-0.0369478	0.993531	-0.564337	0.67008	4.28146	3.62321e-05	1415.51	34.8458	34.3182	1538.55	35.1343	38.7563	41.4532	40.1181
spd_0050	comB	Competence-stimulating peptide ABC transporter permease protein ComB	Environmental Information Processing	ABC-Transporter	Competence	-0.226863	0.963248	-0.465498	0.734287	4.53238	1.95404e-05	2151.54	47.2396	42.2747	2325.38	57.2555	44.8728	39.8021	55.4048
spd_0051	purC	Phosphoribosylaminoimidazole-succinocarboxamide synthase	Intermediary Metabolism	Nucleotide Metabolism	Purine Metabolism	0.28134	0.879911	-0.593423	0.409221	1.61069	0.0118659	32.5891	5.24321	4.01201	24.4064	3.85482	6.21316	5.57764	6.14502
spd_0052	purL	Phosphoribosylformylglycinamidine synthase, synthetase and glutamine amidotransferase subunits	Intermediary Metabolism	Nucleotide Metabolism	Purine Metabolism	0.0761908	0.967416	-0.173766	0.715063	1.01663	0.0120218	21.1553	7.31895	5.89527	17.8665	5.08919	6.67893	6.29106	7.80806
spd_0132	cibB	Two-peptide bacteriocin peptide CibB	Unknown Function	Unknown Function	Unknown Function	0.184269	0.982188	-0.11638	0.955191	5.82875	7.15526e-05	827.797	2.7937	1.96667	763.546	4.44616	6.48014	10.8423	6.27555
spd_0133	cibA	Two-peptide bacteriocin peptide CibA	Unknown Function	Unknown Function	Unknown Function	0.0830477	0.991883	0.368831	0.843754	6.36823	2.44043e-06	1831.04	6.43452	9.16723	1804.85	10.0577	6.39652	9.69417	18.0675
spd_0391	briC	Biofilm-regulating peptide	Unknown Function	Unknown Function	Unknown Function	-0.289952	0.92523	-0.483059	0.656146	2.73038	0.0027239	3673.14	223.37	231.338	3442.13	168.694	349.144	329.214	293.726
spd_0553		Hypothetical protein	Unknown Function	Unknown Function	Unknown Function	-0.0228164	0.991883	-0.73095	0.0657809	-1.00047	0.0183167	11.1711	25.6697	15.7496	5.47079	22.2538	25.1279	30.797	37.56
spd_0817		CAAX amino terminal protease family protein	Genetic Information Processing	Protein Fate	Degradation of Proteins, Peptides and Glycopeptides	-0.380603	0.774546	0.25256	0.686701	1.10741	0.0484779	306.432	69.3311	87.4643	251.963	65.04	118.769	81.9988	66.2967
spd_0843	comEA	Late competence DNA receptor ComEA	Cellular Processes	Competence	DNA Transformation	0.0832944	0.988901	-1.26658	0.349335	4.83944	2.04992e-05	351.643	6.04057	7.08727	409.567	6.79218	7.00572	7.20138	6.04709
spd_0844	comEC	Late competence DNA transporter ComEC	Cellular Processes	Competence	DNA Transformation	0.26603	0.9512	-0.614856	0.648337	4.1899	9.11396e-05	241.359	5.18798	5.95267	262.382	5.61574	8.98111	7.91729	5.6984
spd_0846		ABC-2 type transport system permease protein	Environmental Information Processing	ABC-Transporter	Unknown substrate	-0.140656	0.948746	-0.108209	0.886901	1.63874	0.00520687	307.261	68.6357	64.0666	328.499	78.7022	53.096	64.0701	50.9323
spd_0994	ribF	Bifunctional FMN adenylyltransferase/riboflavin kinase RibF	Intermediary Metabolism	Metabolism of Cofactors and Vitamins	Roboflavin Metabolism	-0.0698165	0.979618	0.266059	0.685562	1.26525	0.027112	332.087	73.5674	74.8428	328.161	98.464	82.1898	72.596	83.2557
spd_1122	dprA	DNA protecting protein DprA	Genetic Information Processing	DNA Metabolism	Replicaion and Repair	0.0708695	0.987441	-0.464142	0.618035	2.12885	0.00930428	179.931	14.701	16.4214	112.684	15.2238	18.568	19.7939	20.4698
spd_1380		Cell shape-determining protein	Unknown Function	Unknown Function	Unknown Function	0.108065	0.953479	0.365077	0.495001	1.33815	0.0050567	474.851	132.462	135.493	498.908	127.123	117.534	116.095	130.428
spd_1381	def2	Peptide deformylase	Genetic Information Processing	Protein Synthesis	Other	0.389972	0.784134	0.319834	0.61274	1.47544	0.00797202	291.263	77.3753	62.2301	293.483	62.4816	63.6851	62.9994	71.4863
spd_1527	qsrB	ABC transporter membrane-spanning permease - Na+ export	Environmental Information Processing	ABC-Transporter	Metallic cation	-0.00486101	0.995481	0.159156	0.784244	1.23774	0.0103887	2228.88	541.134	549.813	2280.69	516.22	677.746	630.91	550.011
spd_1528	qsrA	ABC transporter ATP-binding protein - Na+ export	Environmental Information Processing	ABC-Transporter	Metallic cation	-0.0971462	0.963248	0.0854872	0.89197	1.13925	0.0246856	2331.96	522.199	582.056	2195.67	537.59	800.378	686.394	532.599
spd_1596	trpA	Tryptophan synthase alpha chain	Intermediary Metabolism	Amino Acid Metabolism	Phenylalanin, Tyrosine and Tryptophan Metabolism	0.0724869	0.962898	0.326545	0.405664	1.20254	0.000400777	325.862	111.893	144.835	361.375	140.627	101.571	89.4828	78.5922
spd_1711	ssbB	Single-stranded DNA-binding protein SsbB	Genetic Information Processing	DNA Metabolism	Replicaion and Repair	0.0121151	0.995481	-0.343929	0.839968	5.90717	1.94431e-06	5715.43	40.5848	32.4203	5392.1	42.087	41.8116	53.1828	49.2203
spd_1740	cinA	Bifunctional ADP-ribose pyrophosphatase/nicotinamide-nucleotide amidase	Intermediary Metabolism	Metabolism of Cofactors and Vitamins	Nicotinate and Nicotinamide Metabolism	-0.014676	0.995481	0.0765244	0.936574	2.23795	0.00186171	2134.3	263.467	279.117	2481.36	291.019	262.26	280.58	259.633
spd_1744	comM	Immunity factor ComM	Cellular Processes	Competence	Unclassified	0.604348	0.85303	-0.0480889	0.969813	4.7593	1.01127e-05	391.888	8.81028	8.39874	459.385	6.29873	9.26002	8.01385	8.50383
spd_1818	comX2	Competence-specific sigma factor ComX	Genetic Information Processing	Transcription	Sigma Factor	0.31829	0.948746	-0.15766	0.925935	5.97181	7.66492e-07	3070.39	26.1805	26.5378	3624.8	23.384	26.439	25.6944	32.0053
spd_1827		Malonate permease	Environmental Information Processing	Other	Unknown substrate	-0.109981	0.946504	0.316342	0.501922	1.14879	0.00634619	318.552	117.178	118.432	392.595	92.4919	106.86	104.088	123.627
spd_1828		Hypothetical protein	Unknown Function	Unknown Function	Unknown Function	-0.382873	0.909511	-0.0485895	0.968704	3.93396	9.11396e-05	11735.5	448.917	363.653	14948.9	467.463	344.215	418.693	568.71
spd_1857	comGG	Late competence protein ComGG	Cellular Processes	Competence	Unclassified	-0.0584736	0.993027	-0.838183	0.58235	5.87315	1.51602e-06	1616.3	16.7258	14.294	1906.85	12.1182	11.9742	14.9824	21.5688
spd_1858	comGF	Late competence protein ComGF	Cellular Processes	Competence	Secretion	0.172383	0.981013	0.142832	0.937144	5.93692	3.25595e-06	845.988	6.84638	5.21041	939.123	4.41729	5.79425	7.49347	11.6383
spd_1859	comGE	Late competence protein ComGE	Cellular Processes	Competence	Unclassified	-1.1238	0.748639	-1.73913	0.247274	5.82591	5.63877e-06	1054.59	8.18843	6.53297	1255.45	9.77389	6.83766	8.56653	15.8187
spd_1860	comGD	Late competence protein ComGD	Cellular Processes	Competence	Secretion	-0.68792	0.858576	-0.975679	0.550436	5.68821	1.36311e-05	1088.56	4.07082	8.92943	1201.48	11.9715	8.82667	10.1542	13.7166
spd_1861	comGC	Late competence protein ComGC	Cellular Processes	Competence	Secretion	-0.113473	0.987441	-0.643143	0.719049	5.57283	5.27062e-05	642.642	4.70572	1.53364	726.129	5.72087	3.94159	5.73468	13.5068
spd_1862	comGB	Late competence protein ComGB	Cellular Processes	Competence	Secretion	0.0239982	0.995481	-0.500009	0.753172	5.91791	7.66492e-07	1190.3	11.9363	10.6514	1392.53	8.11031	8.48153	12.0562	14.4449
spd_1863	comGA	Late competence protein ComGA	Cellular Processes	Competence	Secretion	-0.241272	0.976033	-0.336813	0.848742	6.0021	2.71813e-06	1411.5	9.25658	9.36988	1714.22	9.20738	8.3148	11.8676	19.6721
spd_2028	cbpD	Choline-binding protein D	Cellular Processes	Competence	Unclassified	-0.00725	0.995481	-0.772631	0.304049	1.81203	0.0118068	265.994	37.4443	42.1455	323.964	41.4117	54.8358	44.2814	50.1821
spd_2034	comFC	Phosphoribosyltransferase domain protein, ComF operon protein C	Cellular Processes	Competence	Secretion	0.286143	0.961199	-0.164634	0.926976	4.40225	0.00088121	82.6959	1.9341	1.66411	92.5944	0.769528	1.94404	4.13384	1.59303
spd_2035	comFA	DNA transporter ATPase, ComF operon protein A	Environmental Information Processing	Other	Other	0.358153	0.92523	0.412115	0.765514	4.01066	0.000140282	37.2041	1.3162	1.77591	61.3509	0.981904	1.75547	1.94331	1.62614
spd_2063	comE	Two-component system response regulator ComE	Environmental Information Processing	Signaling	Two-component system	-0.279711	0.953823	-0.240083	0.883091	5.04503	9.32693e-06	3593.02	44.2762	47.5527	3834.19	54.3171	60.0407	47.6042	65.7958
spd_2064	comD	Two-component system sensor histidine kinase ComD	Environmental Information Processing	Signaling	Two-component system	-0.154552	0.979148	-0.145791	0.925562	5.03456	5.37582e-06	3656.76	53.8324	56.8066	3807.96	48.4803	53.3864	53.5223	75.7411
spd_2065	comC1	Competence-stimulating peptide precursor ComC	Environmental Information Processing	Signaling	Two-component system	0.13851	0.983184	0.0975596	0.954954	5.38452	5.09774e-06	5476.48	61.0623	63.6827	5622.59	66.1367	66.8843	50.3728	85.3475

## Sheet: Enolase
D39 Locus_Tag	Gene Name	Gene Product	General Function	Cellular or Metabolic Process	Metabolic Pathway or Specific Function	Δrr09 vs D39		Δhk09 vs D39		∆tcs09 vs D39
						log2 fc	p-value	log2 fc	p-value	log2 fc	p-value
spd_1012	eno	Enolase	Intermediary Metabolism	Carbohydrate Metabolism	Glycolysis/Gluconeogenesis	0.0748828	0.906564	0.569484	0.00162133	0.327866	0.158556

## Sheet: up and downstream genes tcs09
D39 Locus_Tag	Gene Name	Gene Product	General Function	Cellular or Metabolic Process	Metabolic Pathway or Specific Function	Δrr09 vs D39		Δhk09 vs D39		∆tcs09 vs D39
						log2 fc	p-value	log2 fc	p-value	log2 fc	p-value
spd_0573	msrAB2	Peptide methionine sulfoxide reductase MsrAB2	Cellular Processes	Adaptations to atypical conditions	Oxidoreductase	-0.192747	0.53738	-0.21299	0.172193	-0.108008	0.604579
spd_0576		Unknown Function	Unknown Function	Unknown Function	Unknown Function	0.0111556	0.981013	0.0959494	0.34052	0.129015	0.243172
spd_0577	zmpB	Zinc metalloprotease ZmpB precursor	Intermediary Metabolism	Glycan Biosynthesis and Metabolism	Other Glycan Degradation	-0.0501305	0.774546	0.187843	0.00235053	0.0960334	0.241837
